# Supplementary material for: Genomic Insights into Stutzerimonas kunmingensis TFRC-KFRI-1 Isolated from Manila Clam (Ruditapes philippinarum): Functional and Phylogenetic Analysis
Source: Microorganisms. 2024 Nov 23;12(12):2402. doi: 10.3390/microorganisms12122402 (PMC11677538; doi:10.3390/microorganisms12122402)
Supplement: Supplementary file 1 [file microorganisms-12-02402-s001.zip]

Archive with 1 entries (1 files):
- microorganisms-3283564-supplementary.xlsx
